# Supplementary material for: Three-Year CD4/CD8 Ratio Recovery After Initiation of Dual Versus Triple Integrase Inhibitor–Based Therapy in Naïve Adults With HIV
Source: Open Forum Infect Dis. 2026 Jun 20;13(7):ofag374. doi: 10.1093/ofid/ofag374 (PMC13329665; doi:10.1093/ofid/ofag374)
Supplement: ofag374_Supplementary_Data [file ofag374_supplementary_data.zip]

Archive with 4 entries (4 files):
- Figure_S1_flow_diagram.jpg
- Figure_S2.tif
- Figure_S3.tif
- ofag374_Supplementary_Data.docx
